# Supplementary material for: Investigation of DNA repair-related SNPs underlying susceptibility to papillary thyroid carcinoma reveals MGMT as a novel candidate gene in Belarusian children exposed to radiation
Source: BMC Cancer. 2017 May 12;17:328. doi: 10.1186/s12885-017-3314-5 (PMC5429528; doi:10.1186/s12885-017-3314-5)
Supplement: Supplementary file 2 — Results of the single marker association tests for each of the 141 DNA repair-related SNPs with MAF ≥ 0.05 present on the SNP Cancer Panel array which have passed genotyping quality controls. (XLS 145 kb) [file 12885_2017_3314_MOESM2_ESM.xls]

## Sheet: NEW_supTable2a.txt
Supplemental Table S2. Results of the single marker association tests for each of the 141 DNA repair-related SNPs with MAF _ 0.05 present on the SNP Cancer Panel array and having passed genotyping quality controls.
SNP	Chromosome	Gene	Allele 1	Allele 2	TEST	Cases	Controls	CHISQ	DF	P
rs1048771	1	RAD54L	T	C	GENO	3/23/48	4/56/188	NA	NA	NA
rs1048771	1		T	C	TREND	29/119	64/432	4.101	1	0.04285
rs1048771	1		T	C	ALLELIC	29/119	64/432	4.131	1	0.04211
rs1048771	1		T	C	DOM	26/48	60/188	NA	NA	NA
rs1048771	1		T	C	REC	3/71	4/244	NA	NA	NA
rs747659	1	PARP1	T	C	GENO	0/18/56	4/84/165	NA	NA	NA
rs747659	1		T	C	TREND	18/130	92/414	3.35	1	0.06719
rs747659	1		T	C	ALLELIC	18/130	92/414	2.966	1	0.08504
rs747659	1		T	C	DOM	18/56	88/165	NA	NA	NA
rs747659	1		T	C	REC	0/74	4/249	NA	NA	NA
rs747657	1		G	C	GENO	3/36/35	30/114/109	NA	NA	NA
rs747657	1		G	C	TREND	42/106	174/332	1.941	1	0.1636
rs747657	1		G	C	ALLELIC	42/106	174/332	1.869	1	0.1716
rs747657	1		G	C	DOM	39/35	144/109	NA	NA	NA
rs747657	1		G	C	REC	3/71	30/223	NA	NA	NA
rs1136410	1		C	T	GENO	0/23/51	5/74/174	NA	NA	NA
rs1136410	1		C	T	TREND	23/125	84/422	0.1027	1	0.7486
rs1136410	1		C	T	ALLELIC	23/125	84/422	0.09407	1	0.7591
rs1136410	1		C	T	DOM	23/51	79/174	NA	NA	NA
rs1136410	1		C	T	REC	0/74	5/248	NA	NA	NA
rs1805414	1		C	T	GENO	5/33/37	30/115/109	1.999	2	0.368
rs1805414	1		C	T	TREND	43/107	175/333	1.775	1	0.1828
rs1805414	1		C	T	ALLELIC	43/107	175/333	1.748	1	0.1862
rs1805414	1		C	T	DOM	38/37	145/109	0.9668	1	0.3255
rs1805414	1		C	T	REC	5/70	30/224	1.612	1	0.2042
rs1805407	1		G	A	GENO	0/17/57	4/81/167	NA	NA	NA/
rs1805407	1		G	A	TREND	17/131	89/415	3.573	1	0.05873
rs1805407	1		G	A	ALLELIC	17/131	89/415	3.201	1	0.07358
rs1805407	1		G	A	DOM	17/57	85/167	NA	NA	NA
rs1805407	1		G	A	REC	0/74	4/248	NA	NA	NA
rs735943	1	EXO1	T	C	GENO	16/43/15	42/119/85	5.428	2	0.06629
rs735943	1		T	C	TREND	75/73	203/289	4.233	1	0.03964
rs735943	1		T	C	ALLELIC	75/73	203/289	4.105	1	0.04275
rs735943	1		T	C	DOM	59/15	161/85	5.401	1	0.02012
rs735943	1		T	C	REC	16/58	42/204	0.7931	1	0.3732
rs1863332	2	MSH2	C	A	GENO	1/15/59	3/42/206	NA	NA	NA
rs1863332	2		C	A	TREND	17/133	48/454	0.3936	1	0.5304
rs1863332	2		C	A	ALLELIC	17/133	48/454	0.4038	1	0.5251
rs1863332	2		C	A	DOM	16/59	45/206	NA	NA	NA
rs1863332	2		C	A	REC	1/74	3/248	NA	NA	NA
rs17036577	2		C	T	GENO	0/13/61	0/23/226	NA	NA	NA
rs17036577	2		C	T	TREND	13/135	23/475	3.998	1	0.04556
rs17036577	2		C	T	ALLELIC	13/135	23/475	3.762	1	0.05244
rs17036577	2		C	T	DOM	13/61	23/226	NA	NA	NA
rs17036577	2		C	T	REC	0/74	0/249	NA	NA	NA
rs1981928	2		A	T	GENO	7/32/36	24/115/115	0.1827	2	0.9127
rs1981928	2		A	T	TREND	46/104	163/345	0.1111	1	0.7388
rs1981928	2		A	T	ALLELIC	46/104	163/345	0.1077	1	0.7427
rs1981928	2		A	T	DOM	39/36	139/115	0.1731	1	0.6774
rs1981928	2		A	T	REC	7/68	24/230	0.0009048	1	0.976
rs7602094	2		C	T	GENO	9/30/36	21/115/117	1.293	2	0.5238
rs7602094	2		C	T	TREND	48/102	157/349	0.05243	1	0.8189
rs7602094	2		C	T	ALLELIC	48/102	157/349	0.05091	1	0.8215
rs7602094	2		C	T	DOM	39/36	136/117	0.07159	1	0.789
rs7602094	2		C	T	REC	9/66	21/232	0.9529	1	0.329
rs3771281	2		T	C	GENO	11/31/30	26/133/92	2.641	2	0.267
rs3771281	2		T	C	TREND	53/91	185/317	0.000117	1	0.9914
rs3771281	2		T	C	ALLELIC	53/91	185/317	0.0001064	1	0.9918
rs3771281	2		T	C	DOM	42/30	159/92	0.5983	1	0.4392
rs3771281	2		T	C	REC	11/61	26/225	1.335	1	0.2479
rs3821227	2		T	C	GENO	12/33/29	30/135/89	1.962	2	0.375
rs3821227	2		T	C	TREND	57/91	195/313	0.0008609	1	0.9766
rs3821227	2		T	C	ALLELIC	57/91	195/313	0.0007898	1	0.9776
rs3821227	2		T	C	DOM	45/29	165/89	0.4284	1	0.5128
rs3821227	2		T	C	REC	12/62	30/224	0.996	1	0.3183
rs2303428	2		C	T	GENO	1/9/63	3/51/191	NA	NA	NA
rs2303428	2		C	T	TREND	11/135	57/433	1.955	1	0.162
rs2303428	2		C	T	ALLELIC	11/135	57/433	1.979	1	0.1595
rs2303428	2		C	T	DOM	10/63	54/191	NA	NA	NA
rs2303428	2		C	T	REC	1/72	3/242	NA	NA	NA
rs4608577	2		G	T	GENO	6/24/45	9/83/161	2.63	2	0.2685
rs4608577	2		G	T	TREND	36/114	101/405	1.128	1	0.2882
rs4608577	2		G	T	ALLELIC	36/114	101/405	1.143	1	0.2851
rs4608577	2		G	T	DOM	30/45	92/161	0.3275	1	0.5672
rs4608577	2		G	T	REC	6/69	9/244	2.616	1	0.1058
rs2042649	2		C	T	GENO	1/8/66	3/51/197	NA	NA	NA
rs2042649	2		C	T	TREND	10/140	57/445	2.703	1	0.1002
rs2042649	2		C	T	ALLELIC	10/140	57/445	2.753	1	0.09709
rs2042649	2		C	T	DOM	9/66	54/197	NA	NA	NA
rs2042649	2		C	T	REC	1/74	3/248	NA	NA	NA
rs1800935	2	MSH6	C	T	GENO	3/26/41	19/94/127	NA	NA	NA
rs1800935	2		C	T	TREND	32/108	132/348	1.195	1	0.2744
rs1800935	2		C	T	ALLELIC	32/108	132/348	1.201	1	0.2731
rs1800935	2		C	T	DOM	29/41	113/127	NA	NA	NA
rs1800935	2		C	T	REC	3/67	19/221	NA	NA	NA
rs4150474	2	ERCC3	G	T	GENO	6/21/44	8/96/142	4.873	2	0.08745
rs4150474	2		G	T	TREND	33/109	112/380	0.01479	1	0.9032
rs4150474	2		G	T	ALLELIC	33/109	112/380	0.01411	1	0.9055
rs4150474	2		G	T	DOM	27/44	104/142	0.4101	1	0.5219
rs4150474	2		G	T	REC	6/65	8/238	3.527	1	0.06036
rs4150416	2		G	T	GENO	8/25/42	17/114/123	3.694	2	0.1577
rs4150416	2		G	T	TREND	41/109	148/360	0.1894	1	0.6634
rs4150416	2		G	T	ALLELIC	41/109	148/360	0.1834	1	0.6685
rs4150416	2		G	T	DOM	33/42	131/123	1.329	1	0.249
rs4150416	2		G	T	REC	8/67	17/237	1.302	1	0.2538
rs5742926	2	PMS1	T	G	GENO	0/13/58	7/55/176	NA	NA	NA
rs5742926	2		T	G	TREND	13/129	69/407	2.597	1	0.1071
rs5742926	2		T	G	ALLELIC	13/129	69/407	2.711	1	0.09966
rs5742926	2		T	G	DOM	13/58	62/176	NA	NA	NA
rs5742926	2		T	G	REC	0/71	7/231	NA	NA	NA
rs5742938	2		G	A	GENO	2/31/40	19/107/121	NA	NA	NA
rs5742938	2		G	A	TREND	35/111	145/349	1.729	1	0.1886
rs5742938	2		G	A	ALLELIC	35/111	145/349	1.613	1	0.204
rs5742938	2		G	A	DOM	33/40	126/121	NA	NA	NA
rs5742938	2		G	A	REC	2/71	19/228	NA	NA	NA
rs1233299	2		C	A	GENO	3/31/41	20/108/126	NA	NA	NA
rs1233299	2		C	A	TREND	37/113	148/360	1.198	1	0.2738
rs1233299	2		C	A	ALLELIC	37/113	148/360	1.143	1	0.2849
rs1233299	2		C	A	DOM	34/41	128/126	NA	NA	NA
rs1233299	2		C	A	REC	3/72	20/234	NA	NA	NA
rs1233302	2		A	C	GENO	2/32/41	19/108/126	NA	NA	NA
rs1233302	2		A	C	TREND	36/114	146/360	1.454	1	0.2279
rs1233302	2		A	C	ALLELIC	36/114	146/360	1.36	1	0.2436
rs1233302	2		A	C	DOM	34/41	127/126	NA	NA	NA
rs1233302	2		A	C	REC	2/73	19/234	NA	NA	NA
rs5743030	2		A	G	GENO	0/10/65	0/39/215	NA	NA	NA
rs5743030	2		A	G	TREND	10/140	39/469	0.1866	1	0.6658
rs5743030	2		A	G	ALLELIC	10/140	39/469	0.1716	1	0.6787
rs5743030	2		A	G	DOM	10/65	39/215	NA	NA	NA
rs5743030	2		A	G	REC	0/75	0/254	NA	NA	NA
rs1233284	2		A	G	GENO	2/32/41	19/105/127	NA	NA	NA
rs1233284	2		A	G	TREND	36/114	143/359	1.235	1	0.2665
rs1233284	2		A	G	ALLELIC	36/114	143/359	1.167	1	0.28
rs1233284	2		A	G	DOM	34/41	124/127	NA	NA	NA
rs1233284	2		A	G	REC	2/73	19/232	NA	NA	NA
rs1233288	2		T	C	GENO	2/31/39	19/108/117	NA	NA	NA
rs1233288	2		T	C	TREND	35/109	146/342	1.855	1	0.1732
rs1233288	2		T	C	ALLELIC	35/109	146/342	1.714	1	0.1905
rs1233288	2		T	C	DOM	33/39	127/117	NA	NA	NA
rs1233288	2		T	C	REC	2/70	19/225	NA	NA	NA
rs1233291	2		C	G	GENO	3/30/41	21/105/127	NA	NA	NA
rs1233291	2		C	G	TREND	36/112	147/359	1.301	1	0.254
rs1233291	2		C	G	ALLELIC	36/112	147/359	1.27	1	0.2598
rs1233291	2		C	G	DOM	33/41	126/127	NA	NA	NA
rs1233291	2		C	G	REC	3/71	21/232	NA	NA	NA
rs1233297	2		T	C	GENO	2/31/41	10/103/126	NA	NA	NA
rs1233297	2		T	C	TREND	35/113	123/355	0.3004	1	0.5836
rs1233297	2		T	C	ALLELIC	35/113	123/355	0.26	1	0.6101
rs1233297	2		T	C	DOM	33/41	113/126	NA	NA	NA
rs1233297	2		T	C	REC	2/72	10/229	NA	NA	NA
rs1233255	2		C	A	GENO	1/23/51	10/85/159	NA	NA	NA
rs1233255	2		C	A	TREND	25/125	105/403	1.213	1	0.2707
rs1233255	2		C	A	ALLELIC	25/125	105/403	1.17	1	0.2793
rs1233255	2		C	A	DOM	24/51	95/159	NA	NA	NA
rs1233255	2		C	A	REC	1/74	10/244	NA	NA	NA
rs1233258	2		C	T	GENO	5/29/41	28/105/121	1.778	2	0.411
rs1233258	2		C	T	TREND	39/111	161/347	1.71	1	0.191
rs1233258	2		C	T	ALLELIC	39/111	161/347	1.774	1	0.1829
rs1233258	2		C	T	DOM	34/41	133/121	1.145	1	0.2847
rs1233258	2		C	T	REC	5/70	28/226	1.218	1	0.2698
rs12618262	2		T	C	GENO	0/11/63	2/39/206	NA	NA	NA
rs12618262	2		T	C	TREND	11/137	43/451	0.2418	1	0.6229
rs12618262	2		T	C	ALLELIC	11/137	43/451	0.2392	1	0.6248
rs12618262	2		T	C	DOM	11/63	41/206	NA	NA	NA
rs12618262	2		T	C	REC	0/74	2/245	NA	NA	NA
rs5743116	2		C	T	GENO	0/11/64	2/39/213	NA	NA	NA
rs5743116	2		C	T	TREND	11/139	43/465	0.1985	1	0.656
rs5743116	2		C	T	ALLELIC	11/139	43/465	0.1967	1	0.6574
rs5743116	2		C	T	DOM	11/64	41/213	NA	NA	NA
rs5743116	2		C	T	REC	0/75	2/252	NA	NA	NA
rs256567	2		T	C	GENO	1/16/56	2/54/195	NA	NA	NA
rs256567	2		T	C	TREND	18/128	58/444	0.06859	1	0.7934
rs256567	2		T	C	ALLELIC	18/128	58/444	0.06562	1	0.7978
rs256567	2		T	C	DOM	17/56	56/195	NA	NA	NA
rs256567	2		T	C	REC	1/72	2/249	NA	NA	NA
rs256564	2		A	G	GENO	1/16/54	2/57/187	NA	NA	NA
rs256564	2		A	G	TREND	18/124	61/431	0.008248	1	0.9276
rs256564	2		A	G	ALLELIC	18/124	61/431	0.00779	1	0.9297
rs256564	2		A	G	DOM	17/54	59/187	NA	NA	NA
rs256564	2		A	G	REC	1/70	2/244	NA	NA	NA
rs256563	2		G	A	GENO	1/16/57	2/57/195	NA	NA	NA
rs256563	2		G	A	TREND	18/130	61/447	0.002713	1	0.9585
rs256563	2		G	A	ALLELIC	18/130	61/447	0.002576	1	0.9595
rs256563	2		G	A	DOM	17/57	59/195	NA	NA	NA
rs256563	2		G	A	REC	1/73	2/252	NA	NA	NA
rs256552	2		G	A	GENO	1/17/57	2/57/195	NA	NA	NA
rs256552	2		G	A	TREND	19/131	61/447	0.0497	1	0.8236
rs256552	2		G	A	ALLELIC	19/131	61/447	0.04706	1	0.8283
rs256552	2		G	A	DOM	18/57	59/195	NA	NA	NA
rs256552	2		G	A	REC	1/74	2/252	NA	NA	NA
rs256550	2		C	T	GENO	1/17/57	2/57/195	NA	NA	NA
rs256550	2		C	T	TREND	19/131	61/447	0.0497	1	0.8236
rs256550	2		C	T	ALLELIC	19/131	61/447	0.04706	1	0.8283
rs256550	2		C	T	DOM	18/57	59/195	NA	NA	NA
rs256550	2		C	T	REC	1/74	2/252	NA	NA	NA
rs2229571	2	BARD1	G	C	GENO	12/28/35	26/117/111	2.781	2	0.2489
rs2229571	2		G	C	TREND	52/98	169/339	0.1004	1	0.7514
rs2229571	2		G	C	ALLELIC	52/98	169/339	0.1016	1	0.7499
rs2229571	2		G	C	DOM	40/35	143/111	0.2063	1	0.6496
rs2229571	2		G	C	REC	12/63	26/228	1.883	1	0.17
rs828702	2	XRCC5	A	G	GENO	17/35/21	60/122/69	0.04734	2	0.9766
rs828702	2		A	G	TREND	69/77	242/260	0.03947	1	0.8425
rs828702	2		A	G	ALLELIC	69/77	242/260	0.04063	1	0.8403
rs828702	2		A	G	DOM	52/21	182/69	0.04598	1	0.8302
rs828702	2		A	G	REC	17/56	60/191	0.01187	1	0.9132
rs207916	2		G	A	GENO	13/39/23	40/127/87	0.3589	2	0.8358
rs207916	2		G	A	TREND	65/85	207/301	0.3326	1	0.5641
rs207916	2		G	A	ALLELIC	65/85	207/301	0.3192	1	0.5721
rs207916	2		G	A	DOM	52/23	167/87	0.3344	1	0.5631
rs207916	2		G	A	REC	13/62	40/214	0.1077	1	0.7428
rs1051685	2		G	A	GENO	0/14/61	6/68/180	NA	NA	NA
rs1051685	2		G	A	TREND	14/136	80/428	3.962	1	0.04654
rs1051685	2		G	A	ALLELIC	14/136	80/428	3.892	1	0.04853
rs1051685	2		G	A	DOM	14/61	74/180	NA	NA	NA
rs1051685	2		G	A	REC	0/75	6/248	NA	NA	NA
rs2440	2		T	C	GENO	8/38/26	31/121/96	0.3657	2	0.8329
rs2440	2		T	C	TREND	54/90	183/313	0.01873	1	0.8911
rs2440	2		T	C	ALLELIC	54/90	183/313	0.01751	1	0.8947
rs2440	2		T	C	DOM	46/26	152/96	0.1597	1	0.6894
rs2440	2		T	C	REC	8/64	31/217	0.1006	1	0.7511
rs125701	3	OGG1	A	G	GENO	4/32/37	10/78/150	NA	NA	NA
rs125701	3		A	G	TREND	40/106	98/378	3.075	1	0.07948
rs125701	3		A	G	ALLELIC	40/106	98/378	3.001	1	0.08324
rs125701	3		A	G	DOM	36/37	88/150	NA	NA	NA
rs125701	3		A	G	REC	4/69	10/228	NA	NA	NA
rs2304277	3		A	G	GENO	1/22/49	11/62/172	NA	NA	NA
rs2304277	3		A	G	TREND	24/120	84/406	0.01681	1	0.8969
rs2304277	3		A	G	ALLELIC	24/120	84/406	0.01786	1	0.8937
rs2304277	3		A	G	DOM	23/49	73/172	NA	NA	NA
rs2304277	3		A	G	REC	1/71	11/234	NA	NA	NA
rs3731151	3	XPC	A	G	GENO	7/26/41	11/80/158	3.359	2	0.1865
rs3731151	3		A	G	TREND	40/108	102/396	2.732	1	0.09836
rs3731151	3		A	G	ALLELIC	40/108	102/396	2.85	1	0.09138
rs3731151	3		A	G	DOM	33/41	91/158	1.562	1	0.2113
rs3731151	3		A	G	REC	7/67	11/238	2.756	1	0.09691
rs2228000	3		T	C	GENO	2/23/48	10/87/148	NA	NA	NA
rs2228000	3		T	C	TREND	27/119	107/383	0.7877	1	0.3748
rs2228000	3		T	C	ALLELIC	27/119	107/383	0.7562	1	0.3845
rs2228000	3		T	C	DOM	25/48	97/148	NA	NA	NA
rs2228000	3		T	C	REC	2/71	10/235	NA	NA	NA
rs1799977	3	MLH1	G	A	GENO	4/34/37	25/107/119	NA	NA	NA
rs1799977	3		G	A	TREND	42/108	157/345	0.5959	1	0.4401
rs1799977	3		G	A	ALLELIC	42/108	157/345	0.5841	1	0.4447
rs1799977	3		G	A	DOM	38/37	132/119	NA	NA	NA
rs1799977	3		G	A	REC	4/71	25/226	NA	NA	NA
rs2286940	3		T	C	GENO	14/36/25	53/120/81	0.182	2	0.913
rs2286940	3		T	C	TREND	64/86	226/282	0.1502	1	0.6984
rs2286940	3		T	C	ALLELIC	64/86	226/282	0.1559	1	0.693
rs2286940	3		T	C	DOM	50/25	173/81	0.05525	1	0.8142
rs2286940	3		T	C	REC	14/61	53/201	0.1727	1	0.6777
rs140696	3	MBD4	T	C	GENO	01/08/66	1/36/217	NA	NA	NA
rs140696	3		T	C	TREND	10/140	38/470	0.1121	1	0.7378
rs140696	3		T	C	ALLELIC	10/140	38/470	0.1134	1	0.7363
rs140696	3		T	C	DOM	9/66	37/217	NA	NA	NA
rs140696	3		T	C	REC	1/74	1/253	NA	NA	NA
rs1805355	5	MSH3	A	G	GENO	0/15/60	5/37/212	NA	NA	NA
rs1805355	5		A	G	TREND	15/135	47/461	0.07069	1	0.7903
rs1805355	5		A	G	ALLELIC	15/135	47/461	0.07592	1	0.7829
rs1805355	5		A	G	DOM	15/60	42/212	NA	NA	NA
rs1805355	5		A	G	REC	0/75	5/249	NA	NA	NA
rs836802	5		G	C	GENO	4/30/41	12/85/157	NA	NA	NA
rs836802	5		G	C	TREND	38/112	109/399	1.011	1	0.3148
rs836802	5		G	C	ALLELIC	38/112	109/399	1.003	1	0.3166
rs836802	5		G	C	DOM	34/41	97/157	NA	NA	NA
rs836802	5		G	C	REC	4/71	12/242	NA	NA	NA
rs32983	5		C	T	GENO	6/31/35	12/93/140	2.26	2	0.3231
rs32983	5		C	T	TREND	43/101	117/373	2.192	1	0.1387
rs32983	5		C	T	ALLELIC	43/101	117/373	2.112	1	0.1462
rs32983	5		C	T	DOM	37/35	105/140	1.638	1	0.2006
rs32983	5		C	T	REC	6/66	12/233	1.226	1	0.2681
rs26279	5		G	A	GENO	7/32/32	23/93/123	0.9656	2	0.6171
rs26279	5		G	A	TREND	46/96	139/339	0.5541	1	0.4566
rs26279	5		G	A	ALLELIC	46/96	139/339	0.5746	1	0.4484
rs26279	5		G	A	DOM	39/32	116/123	0.8952	1	0.3441
rs26279	5		G	A	REC	7/64	23/216	0.00348	1	0.953
rs2075685	5	XRCC4	G	T	GENO	21/32/22	55/119/71	1.172	2	0.5566
rs2075685	5		G	T	TREND	74/76	229/261	0.2953	1	0.5869
rs2075685	5		G	T	ALLELIC	74/76	229/261	0.3111	1	0.577
rs2075685	5		G	T	DOM	53/22	174/71	0.003485	1	0.9529
rs2075685	5		G	T	REC	21/54	55/190	0.9771	1	0.3229
rs2891980	5		C	T	GENO	3/14/57	4/46/197	NA	NA	NA
rs2891980	5		C	T	TREND	20/128	54/440	0.6873	1	0.4071
rs2891980	5		C	T	ALLELIC	20/128	54/440	0.7447	1	0.3882
rs2891980	5		C	T	DOM	17/57	50/197	NA	NA	NA
rs2891980	5		C	T	REC	3/71	4/243	NA	NA	NA
rs1805377	5		A	G	GENO	3/13/56	5/45/187	NA	NA	NA
rs1805377	5		A	G	TREND	19/125	55/419	0.2391	1	0.6249
rs1805377	5		A	G	ALLELIC	19/125	55/419	0.2653	1	0.6065
rs1805377	5		A	G	DOM	16/56	50/187	NA	NA	NA
rs1805377	5		A	G	REC	3/69	5/232	NA	NA	NA
rs6463524	7	PMS2	G	C	GENO	2/18/54	7/87/155	NA	NA	NA
rs6463524	7		G	C	TREND	22/126	101/397	2.296	1	0.1297
rs6463524	7		G	C	ALLELIC	22/126	101/397	2.171	1	0.1406
rs6463524	7		G	C	DOM	20/54	94/155	NA	NA	NA
rs6463524	7		G	C	REC	2/72	7/242	NA	NA	NA
rs2345060	7		G	A	GENO	5/32/36	11/106/119	0.5438	2	0.7619
rs2345060	7		G	A	TREND	42/104	128/344	0.1726	1	0.6778
rs2345060	7		G	A	ALLELIC	42/104	128/344	0.152	1	0.6967
rs2345060	7		G	A	DOM	37/36	117/119	0.02741	1	0.8685
rs2345060	7		G	A	REC	5/68	11/225	0.5438	1	0.4609
rs3735295	7		A	G	GENO	1/16/57	10/72/166	NA	NA	NA
rs3735295	7		A	G	TREND	18/130	92/404	3.171	1	0.07497
rs3735295	7		A	G	ALLELIC	18/130	92/404	3.282	1	0.07003
rs3735295	7		A	G	DOM	17/57	82/166	NA	NA	NA
rs3735295	7		A	G	REC	1/73	10/238	NA	NA	NA
rs4987236	8	WRN	A	G	GENO	02/12/60	1/41/208	NA	NA	NA
rs4987236	8		A	G	TREND	16/132	43/457	0.6666	1	0.4142
rs4987236	8		A	G	ALLELIC	16/132	43/457	0.6744	1	0.4115
rs4987236	8		A	G	DOM	14/60	42/208	NA	NA	NA
rs4987236	8		A	G	REC	2/72	1/249	NA	NA	NA
rs2725349	8		C	T	GENO	3/34/38	22/110/120	NA	NA	NA
rs2725349	8		C	T	TREND	40/110	154/350	0.887	1	0.3463
rs2725349	8		C	T	ALLELIC	40/110	154/350	0.8379	1	0.36
rs2725349	8		C	T	DOM	37/38	132/120	NA	NA	NA
rs2725349	8		C	T	REC	3/72	22/230	NA	NA	NA
rs1800392	8		T	G	GENO	9/41/24	48/118/87	2.492	2	0.2876
rs1800392	8		T	G	TREND	59/89	214/292	0.2774	1	0.5984
rs1800392	8		T	G	ALLELIC	59/89	214/292	0.2775	1	0.5983
rs1800392	8		T	G	DOM	50/24	166/87	0.09758	1	0.7547
rs1800392	8		T	G	REC	9/65	48/205	1.845	1	0.1744
rs2725362	8		T	G	GENO	9/42/24	46/118/90	2.574	2	0.276
rs2725362	8		T	G	TREND	60/90	210/298	0.08619	1	0.7691
rs2725362	8		T	G	ALLELIC	60/90	210/298	0.08576	1	0.7696
rs2725362	8		T	G	DOM	51/24	164/90	0.3014	1	0.583
rs2725362	8		T	G	REC	9/66	46/208	1.553	1	0.2127
rs1346044	8		C	T	GENO	5/30/40	19/101/132	0.07008	2	0.9656
rs1346044	8		C	T	TREND	40/110	139/365	0.04881	1	0.8251
rs1346044	8		C	T	ALLELIC	40/110	139/365	0.04844	1	0.8258
rs1346044	8		C	T	DOM	35/40	120/132	0.02103	1	0.8847
rs1346044	8		C	T	REC	5/70	19/233	0.06477	1	0.7991
rs3136717	8	POLB	C	T	GENO	2/18/54	6/46/201	NA	NA	NA
rs3136717	8		C	T	TREND	22/126	58/448	1.134	1	0.2869
rs3136717	8		C	T	ALLELIC	22/126	58/448	1.235	1	0.2665
rs3136717	8		C	T	DOM	20/54	52/201	NA	NA	NA
rs3136717	8		C	T	REC	2/72	6/247	NA	NA	NA
rs2953983	8		C	T	GENO	1/17/57	3/44/204	NA	NA	NA
rs2953983	8		C	T	TREND	19/131	50/452	0.884	1	0.3471
rs2953983	8		C	T	ALLELIC	19/131	50/452	0.894	1	0.3444
rs2953983	8		C	T	DOM	18/57	47/204	NA	NA	NA
rs2953983	8		C	T	REC	1/74	3/248	NA	NA	NA
rs1063053	8	NBN	A	G	GENO	16/34/25	34/124/94	2.754	2	0.2524
rs1063053	8		A	G	TREND	66/84	192/312	1.707	1	0.1914
rs1063053	8		A	G	ALLELIC	66/84	192/312	1.687	1	0.194
rs1063053	8		A	G	DOM	50/25	158/94	0.3932	1	0.5306
rs1063053	8		A	G	REC	16/59	34/218	2.744	1	0.09764
rs867185	8		A	G	GENO	15/39/21	52/128/73	0.04588	2	0.9773
rs867185	8		A	G	TREND	69/81	232/274	0.001078	1	0.9738
rs867185	8		A	G	ALLELIC	69/81	232/274	0.001051	1	0.9741
rs867185	8		A	G	DOM	54/21	180/73	0.02062	1	0.8858
rs867185	8		A	G	REC	15/60	52/201	0.0109	1	0.9169
rs1805794	8		G	C	GENO	11/39/25	39/125/90	0.1813	2	0.9133
rs1805794	8		G	C	TREND	61/89	203/305	0.02496	1	0.8745
rs1805794	8		G	C	ALLELIC	61/89	203/305	0.02403	1	0.8768
rs1805794	8		G	C	DOM	50/25	164/90	0.1123	1	0.7376
rs1805794	8		G	C	REC	11/64	39/215	0.02125	1	0.8841
rs1063045	8		T	C	GENO	11/39/25	39/125/88	0.1331	2	0.9356
rs1063045	8		T	C	TREND	61/89	203/301	0.007579	1	0.9306
rs1063045	8		T	C	ALLELIC	61/89	203/301	0.007262	1	0.9321
rs1063045	8		T	C	DOM	50/25	164/88	0.06439	1	0.7997
rs1063045	8		T	C	REC	11/64	39/213	0.02924	1	0.8642
rs1800975	9	XPA	A	G	GENO	6/36/31	31/106/108	1.445	2	0.4856
rs1800975	9		A	G	TREND	48/98	168/322	0.09912	1	0.7529
rs1800975	9		A	G	ALLELIC	48/98	168/322	0.09957	1	0.7523
rs1800975	9		A	G	DOM	42/31	137/108	0.05969	1	0.807
rs1800975	9		A	G	REC	6/67	31/214	1.075	1	0.2997
rs1805335	9	RAD23B	G	A	GENO	19/28/28	51/136/65	6.596	2	0.03695
rs1805335	9		G	A	TREND	66/84	238/266	0.4864	1	0.4855
rs1805335	9		G	A	ALLELIC	66/84	238/266	0.4825	1	0.4873
rs1805335	9		G	A	DOM	47/28	187/65	3.782	1	0.05181
rs1805335	9		G	A	REC	19/56	51/201	0.8919	1	0.345
rs1805329	9		T	C	GENO	4/26/44	9/121/124	NA	NA	NA
rs1805329	9		T	C	TREND	34/114	139/369	1.344	1	0.2463
rs1805329	9		T	C	ALLELIC	34/114	139/369	1.137	1	0.2863
rs1805329	9		T	C	DOM	30/44	130/124	NA	NA	NA
rs1805329	9		T	C	REC	4/70	9/245	NA	NA	NA
rs1805334	9		G	A	GENO	7/26/41	14/124/116	4.876	2	0.08734
rs1805334	9		G	A	TREND	40/108	152/356	0.5179	1	0.4718
rs1805334	9		G	A	ALLELIC	40/108	152/356	0.4637	1	0.4959
rs1805334	9		G	A	DOM	33/41	138/116	2.177	1	0.1401
rs1805334	9		G	A	REC	7/67	14/240	1.49	1	0.2222
rs2228529	10	ERCC6	G	A	GENO	3/28/44	13/105/136	NA	NA	NA
rs2228529	10		G	A	TREND	34/116	131/377	0.6496	1	0.4203
rs2228529	10		G	A	ALLELIC	34/116	131/377	0.6003	1	0.4385
rs2228529	10		G	A	DOM	31/44	118/136	NA	NA	NA
rs2228529	10		G	A	REC	3/72	13/241	NA	NA	NA
rs2228527	10		G	A	GENO	3/28/44	12/107/135	NA	NA	NA
rs2228527	10		G	A	TREND	34/116	131/377	0.6611	1	0.4162
rs2228527	10		G	A	ALLELIC	34/116	131/377	0.6003	1	0.4385
rs2228527	10		G	A	DOM	31/44	119/135	NA	NA	NA
rs2228527	10		G	A	REC	3/72	12/242	NA	NA	NA
rs16906252	10	MGMT	A	G	GENO	2/22/49	2/69/174	NA	NA	NA
rs16906252	10		A	G	TREND	26/120	73/417	0.7954	1	0.3725
rs16906252	10		A	G	ALLELIC	26/120	73/417	0.7249	1	0.3946
rs16906252	10		A	G	DOM	24/49	71/174	NA	NA	NA
rs16906252	10		A	G	REC	2/71	2/243	NA	NA	NA
rs12917	10		T	C	GENO	2/23/50	4/64/183	NA	NA	NA
rs12917	10		T	C	TREND	27/123	72/430	1.244	1	0.2646
rs12917	10		T	C	ALLELIC	27/123	72/430	1.2	1	0.2734
rs12917	10		T	C	DOM	25/50	68/183	NA	NA	NA
rs12917	10		T	C	REC	2/73	4/247	NA	NA	NA
rs2296675	10		G	A	GENO	4/23/47	2/45/202	NA	NA	NA
rs2296675	10		G	A	TREND	31/117	49/449	12.6	1	0.0003868
rs2296675	10		G	A	ALLELIC	31/117	49/449	12.97	1	0.0003163
rs2296675	10		G	A	DOM	27/47	47/202	NA	NA	NA
rs2296675	10		G	A	REC	4/70	2/247	NA	NA	NA
rs2308327	10		G	A	GENO	0/11/63	1/41/211	NA	NA	NA
rs2308327	10		G	A	TREND	11/137	43/463	0.1806	1	0.6709
rs2308327	10		G	A	ALLELIC	11/137	43/463	0.1716	1	0.6787
rs2308327	10		G	A	DOM	11/63	42/211	NA	NA	NA
rs2308327	10		G	A	REC	0/74	1/252	NA	NA	NA
rs6413436	12	RAD52	C	T	GENO	14/32/26	42/116/94	0.3023	2	0.8597
rs6413436	12		C	T	TREND	60/84	200/304	0.1749	1	0.6758
rs6413436	12		C	T	ALLELIC	60/84	200/304	0.1835	1	0.6684
rs6413436	12		C	T	DOM	46/26	158/94	0.03403	1	0.8536
rs6413436	12		C	T	REC	14/58	42/210	0.3022	1	0.5825
rs144848	13	BRCA2	G	T	GENO	3/28/44	18/91/144	NA	NA	NA
rs144848	13		G	T	TREND	34/116	127/379	0.3622	1	0.5473
rs144848	13		G	T	ALLELIC	34/116	127/379	0.3696	1	0.5432
rs144848	13		G	T	DOM	31/44	109/144	NA	NA	NA
rs144848	13		G	T	REC	3/72	18/235	NA	NA	NA
rs1801406	13		G	A	GENO	7/33/35	31/120/103	1.061	2	0.5884
rs1801406	13		G	A	TREND	47/103	182/326	1.057	1	0.304
rs1801406	13		G	A	ALLELIC	47/103	182/326	1.03	1	0.31
rs1801406	13		G	A	DOM	40/35	151/103	0.8893	1	0.3457
rs1801406	13		G	A	REC	7/68	31/223	0.4673	1	0.4942
rs1799955	13		G	A	GENO	3/23/49	11/90/150	NA	NA	NA
rs1799955	13		G	A	TREND	29/121	112/390	0.618	1	0.4318
rs1799955	13		G	A	ALLELIC	29/121	112/390	0.6041	1	0.437
rs1799955	13		G	A	DOM	26/49	101/150	NA	NA	NA
rs1799955	13		G	A	REC	3/72	11/240	NA	NA	NA
rs206147	13		C	T	GENO	3/21/51	9/68/177	NA	NA	NA
rs206147	13		C	T	TREND	27/123	86/422	0.08899	1	0.7655
rs206147	13		C	T	ALLELIC	27/123	86/422	0.09336	1	0.7599
rs206147	13		C	T	DOM	24/51	77/177	NA	NA	NA
rs206147	13		C	T	REC	3/72	9/245	NA	NA	NA
rs15869	13		C	A	GENO	3/21/51	9/67/178	NA	NA	NA
rs15869	13		C	A	TREND	27/123	85/423	0.1251	1	0.7235
rs15869	13		C	A	ALLELIC	27/123	85/423	0.1318	1	0.7166
rs15869	13		C	A	DOM	24/51	76/178	NA	NA	NA
rs15869	13		C	A	REC	3/72	9/245	NA	NA	NA
rs1047768	13	ERCC5	T	C	GENO	18/38/19	39/121/94	4.906	2	0.08604
rs1047768	13		T	C	TREND	74/76	199/309	4.902	1	0.02683
rs1047768	13		T	C	ALLELIC	74/76	199/309	4.924	1	0.02648
rs1047768	13		T	C	DOM	56/19	160/94	3.5	1	0.06138
rs1047768	13		T	C	REC	18/57	39/215	3.022	1	0.08216
rs17655	13		G	C	GENO	5/36/33	13/89/149	5.068	2	0.07935
rs17655	13		G	C	TREND	46/102	115/387	4.233	1	0.03965
rs17655	13		G	C	ALLELIC	46/102	115/387	4.097	1	0.04296
rs17655	13		G	C	DOM	41/33	102/149	5.059	1	0.02451
rs17655	13		G	C	REC	5/69	13/238	0.2718	1	0.6021
rs1805386	13	LIG4	C	T	GENO	5/18/52	17/62/175	0.005645	2	0.9972
rs1805386	13		C	T	TREND	28/122	96/412	0.003352	1	0.9538
rs1805386	13		C	T	ALLELIC	28/122	96/412	0.00404	1	0.9493
rs1805386	13		C	T	DOM	23/52	79/175	0.005138	1	0.9429
rs1805386	13		C	T	REC	5/70	17/237	6.39e-05	1	0.9936
rs3136820	14	APEX1	G	T	GENO	14/42/18	66/116/64	2.55	2	0.2795
rs3136820	14		G	T	TREND	70/78	248/244	0.4346	1	0.5098
rs3136820	14		G	T	ALLELIC	70/78	248/244	0.44	1	0.5071
rs3136820	14		G	T	DOM	56/18	182/64	0.08545	1	0.77
rs3136820	14		G	T	REC	14/60	66/180	1.898	1	0.1682
rs1799794	14	XRCC3	G	A	GENO	2/28/44	9/74/169	NA	NA	NA
rs1799794	14		G	A	TREND	32/116	92/412	0.8559	1	0.3549
rs1799794	14		G	A	ALLELIC	32/116	92/412	0.8424	1	0.3587
rs1799794	14		G	A	DOM	30/44	83/169	NA	NA	NA
rs1799794	14		G	A	REC	2/72	9/243	NA	NA	NA
rs2619679	15	RAD51	A	T	GENO	14/42/19	55/138/60	0.3448	2	0.8417
rs2619679	15		A	T	TREND	70/80	248/258	0.2826	1	0.595
rs2619679	15		A	T	ALLELIC	70/80	248/258	0.2548	1	0.6137
rs2619679	15		A	T	DOM	56/19	193/60	0.08282	1	0.7735
rs2619679	15		A	T	REC	14/61	55/198	0.3288	1	0.5664
rs1801320	15		C	G	GENO	1/20/51	4/50/193	NA	NA	NA
rs1801320	15		C	G	TREND	22/122	58/436	1.272	1	0.2593
rs1801320	15		C	G	ALLELIC	22/122	58/436	1.272	1	0.2594
rs1801320	15		C	G	DOM	21/51	54/193	NA	NA	NA
rs1801320	15		C	G	REC	1/71	4/243	NA	NA	NA
rs2304579	15		G	A	GENO	1/20/54	5/51/197	NA	NA	NA
rs2304579	15		G	A	TREND	22/128	61/445	0.6994	1	0.403
rs2304579	15		G	A	ALLELIC	22/128	61/445	0.7139	1	0.3982
rs2304579	15		G	A	DOM	21/54	56/197	NA	NA	NA
rs2304579	15		G	A	REC	1/74	5/248	NA	NA	NA
rs4924496	15		T	C	GENO	4/40/31	34/119/101	NA	NA	NA
rs4924496	15		T	C	TREND	48/102	187/321	1.232	1	0.267
rs4924496	15		T	C	ALLELIC	48/102	187/321	1.167	1	0.2799
rs4924496	15		T	C	DOM	44/31	153/101	NA	NA	NA
rs4924496	15		T	C	REC	4/71	34/220	NA	NA	NA
rs2412546	15		G	A	GENO	14/42/19	55/139/60	0.3341	2	0.8462
rs2412546	15		G	A	TREND	70/80	249/259	0.2847	1	0.5936
rs2412546	15		G	A	ALLELIC	70/80	249/259	0.2559	1	0.613
rs2412546	15		G	A	DOM	56/19	194/60	0.09293	1	0.7605
rs2412546	15		G	A	REC	14/61	55/199	0.3117	1	0.5767
rs4144242	15		A	G	GENO	1/20/54	5/49/195	NA	NA	NA
rs4144242	15		A	G	TREND	22/128	59/439	0.8161	1	0.3663
rs4144242	15		A	G	ALLELIC	22/128	59/439	0.8377	1	0.36
rs4144242	15		A	G	DOM	21/54	54/195	NA	NA	NA
rs4144242	15		A	G	REC	1/74	5/244	NA	NA	NA
rs2412547	15		C	A	GENO	15/42/18	58/138/58	0.2732	2	0.8723
rs2412547	15		C	A	TREND	72/78	254/254	0.2046	1	0.651
rs2412547	15		C	A	ALLELIC	72/78	254/254	0.1853	1	0.6669
rs2412547	15		C	A	DOM	57/18	196/58	0.04427	1	0.8334
rs2412547	15		C	A	REC	15/60	58/196	0.2695	1	0.6037
rs16944831	15	BLM	T	C	GENO	0/10/63	1/35/205	NA	NA	NA
rs16944831	15		T	C	TREND	10/136	37/445	0.1147	1	0.7349
rs16944831	15		T	C	ALLELIC	10/136	37/445	0.1107	1	0.7394
rs16944831	15		T	C	DOM	10/63	36/205	NA	NA	NA
rs16944831	15		T	C	REC	0/73	1/240	NA	NA	NA
rs2270132	15		G	T	GENO	15/35/25	40/109/105	1.752	2	0.4165
rs2270132	15		G	T	TREND	65/85	189/319	1.705	1	0.1917
rs2270132	15		G	T	ALLELIC	65/85	189/319	1.835	1	0.1755
rs2270132	15		G	T	DOM	50/25	149/105	1.553	1	0.2128
rs2270132	15		G	T	REC	15/60	40/214	0.7519	1	0.3859
rs389480	15		T	C	GENO	16/38/21	47/112/95	2.242	2	0.3259
rs389480	15		T	C	TREND	70/80	206/302	1.672	1	0.196
rs389480	15		T	C	ALLELIC	70/80	206/302	1.779	1	0.1823
rs389480	15		T	C	DOM	54/21	159/95	2.242	1	0.1343
rs389480	15		T	C	REC	16/59	47/207	0.2994	1	0.5843
rs2073919	15		T	C	GENO	4/26/44	15/99/140	NA	NA	NA
rs2073919	15		T	C	TREND	34/114	129/379	0.3672	1	0.5446
rs2073919	15		T	C	ALLELIC	34/114	129/379	0.3597	1	0.5487
rs2073919	15		T	C	DOM	30/44	114/140	NA	NA	NA
rs2073919	15		T	C	REC	4/70	15/239	NA	NA	NA
rs1800067	16	ERCC4	A	G	GENO	01/07/67	0/32/222	NA	NA	NA
rs1800067	16		A	G	TREND	9/141	32/476	0.018	1	0.8933
rs1800067	16		A	G	ALLELIC	9/141	32/476	0.01774	1	0.894
rs1800067	16		A	G	DOM	8/67	32/222	NA	NA	NA
rs1800067	16		A	G	REC	1/74	0/254	NA	NA	NA
rs1799800	16		A	G	GENO	6/33/33	15/94/137	2.244	2	0.3256
rs1799800	16		A	G	TREND	45/99	124/368	2.138	1	0.1437
rs1799800	16		A	G	ALLELIC	45/99	124/368	2.087	1	0.1485
rs1799800	16		A	G	DOM	39/33	109/137	2.175	1	0.1402
rs1799800	16		A	G	REC	6/66	15/231	0.4514	1	0.5017
rs1061646	16	FANCA	T	C	GENO	4/31/40	19/97/135	NA	NA	NA
rs1061646	16		T	C	TREND	39/111	135/367	0.04717	1	0.8281
rs1061646	16		T	C	ALLELIC	39/111	135/367	0.04701	1	0.8283
rs1061646	16		T	C	DOM	35/40	116/135	NA	NA	NA
rs1061646	16		T	C	REC	4/71	19/232	NA	NA	NA
rs7195906	16		T	A	GENO	10/35/26	38/112/86	0.181	2	0.9135
rs7195906	16		T	A	TREND	55/87	188/284	0.05511	1	0.8144
rs7195906	16		T	A	ALLELIC	55/87	188/284	0.05504	1	0.8145
rs7195906	16		T	A	DOM	45/26	150/86	0.000755	1	0.9781
rs7195906	16		T	A	REC	10/61	38/198	0.1684	1	0.6816
rs1800345	16		A	G	GENO	4/31/40	19/99/134	NA	NA	NA
rs1800345	16		A	G	TREND	39/111	137/367	0.08307	1	0.7732
rs1800345	16		A	G	ALLELIC	39/111	137/367	0.08218	1	0.7744
rs1800345	16		A	G	DOM	35/40	118/134	NA	NA	NA
rs1800345	16		A	G	REC	4/71	19/233	NA	NA	NA
rs2159116	16		T	G	GENO	2/21/52	7/72/160	NA	NA	NA
rs2159116	16		T	G	TREND	25/125	86/392	0.1402	1	0.7081
rs2159116	16		T	G	ALLELIC	25/125	86/392	0.1377	1	0.7105
rs2159116	16		T	G	DOM	23/52	79/160	NA	NA	NA
rs2159116	16		T	G	REC	2/73	7/232	NA	NA	NA
rs886951	16		C	T	GENO	8/39/28	35/123/90	0.5972	2	0.7419
rs886951	16		C	T	TREND	55/95	193/303	0.2611	1	0.6094
rs886951	16		C	T	ALLELIC	55/95	193/303	0.2453	1	0.6204
rs886951	16		C	T	DOM	47/28	158/90	0.02702	1	0.8694
rs886951	16		C	T	REC	8/67	35/213	0.5926	1	0.4414
rs3785275	16		C	G	GENO	3/31/40	19/102/133	NA	NA	NA
rs3785275	16		C	G	TREND	37/111	140/368	0.3924	1	0.5311
rs3785275	16		C	G	ALLELIC	37/111	140/368	0.381	1	0.5371
rs3785275	16		C	G	DOM	34/40	121/133	NA	NA	NA
rs3785275	16		C	G	REC	3/71	19/235	NA	NA	NA
rs2016571	16		G	C	GENO	4/31/40	19/102/132	NA	NA	NA
rs2016571	16		G	C	TREND	39/111	140/366	0.1659	1	0.6838
rs2016571	16		G	C	ALLELIC	39/111	140/366	0.1622	1	0.6871
rs2016571	16		G	C	DOM	35/40	121/132	NA	NA	NA
rs2016571	16		G	C	REC	4/71	19/234	NA	NA	NA
rs2239359	16		T	C	GENO	13/35/27	53/119/82	0.6021	2	0.7401
rs2239359	16		T	C	TREND	61/89	225/283	0.5911	1	0.442
rs2239359	16		T	C	ALLELIC	61/89	225/283	0.6192	1	0.4314
rs2239359	16		T	C	DOM	48/27	172/82	0.361	1	0.5479
rs2239359	16		T	C	REC	13/62	53/201	0.4506	1	0.502
rs2239360	16		T	C	GENO	4/31/40	21/102/130	NA	NA	NA
rs2239360	16		T	C	TREND	39/111	144/362	0.3505	1	0.5539
rs2239360	16		T	C	ALLELIC	39/111	144/362	0.3477	1	0.5554
rs2239360	16		T	C	DOM	35/40	123/130	NA	NA	NA
rs2239360	16		T	C	REC	4/71	21/232	NA	NA	NA
rs1052536	17	LIG3	C	T	GENO	15/37/20	57/121/69	0.1897	2	0.9095
rs1052536	17		C	T	TREND	67/77	235/259	0.04834	1	0.826
rs1052536	17		C	T	ALLELIC	67/77	235/259	0.04866	1	0.8254
rs1052536	17		C	T	DOM	52/20	178/69	0.000687	1	0.9791
rs1052536	17		C	T	REC	15/57	57/190	0.1606	1	0.6886
rs1799966	17	BRCA1	G	A	GENO	11/31/33	26/106/122	1.213	2	0.5454
rs1799966	17		G	A	TREND	53/97	158/350	0.9113	1	0.3398
rs1799966	17		G	A	ALLELIC	53/97	158/350	0.9516	1	0.3293
rs1799966	17		G	A	DOM	42/33	132/122	0.3777	1	0.5388
rs1799966	17		G	A	REC	11/64	26/228	1.139	1	0.2859
rs8176212	17		G	C	GENO	11/31/32	26/106/118	1.193	2	0.5506
rs8176212	17		G	C	TREND	53/95	158/342	0.889	1	0.3457
rs8176212	17		G	C	ALLELIC	53/95	158/342	0.9221	1	0.3369
rs8176212	17		G	C	DOM	42/32	132/118	0.3595	1	0.5488
rs8176212	17		G	C	REC	11/63	26/224	1.125	1	0.2888
rs1060915	17		C	T	GENO	11/31/33	26/106/122	1.213	2	0.5454
rs1060915	17		C	T	TREND	53/97	158/350	0.9113	1	0.3398
rs1060915	17		C	T	ALLELIC	53/97	158/350	0.9516	1	0.3293
rs1060915	17		C	T	DOM	42/33	132/122	0.3777	1	0.5388
rs1060915	17		C	T	REC	11/64	26/228	1.139	1	0.2859
rs16940	17		C	T	GENO	11/31/33	26/106/122	1.213	2	0.5454
rs16940	17		C	T	TREND	53/97	158/350	0.9113	1	0.3398
rs16940	17		C	T	ALLELIC	53/97	158/350	0.9516	1	0.3293
rs16940	17		C	T	DOM	42/33	132/122	0.3777	1	0.5388
rs16940	17		C	T	REC	11/64	26/228	1.139	1	0.2859
rs1799949	17		T	C	GENO	11/31/32	26/106/122	1.369	2	0.5045
rs1799949	17		T	C	TREND	53/95	158/350	1.117	1	0.2906
rs1799949	17		T	C	ALLELIC	53/95	158/350	1.165	1	0.2805
rs1799949	17		T	C	DOM	42/32	132/122	0.5275	1	0.4677
rs1799949	17		T	C	REC	11/63	26/228	1.227	1	0.268
rs1799950	17		G	A	GENO	01/11/63	0/43/211	NA	NA	NA
rs1799950	17		G	A	TREND	13/137	43/465	0.006421	1	0.9361
rs1799950	17		G	A	ALLELIC	13/137	43/465	0.006075	1	0.9379
rs1799950	17		G	A	DOM	12/63	43/211	NA	NA	NA
rs1799950	17		G	A	REC	1/74	0/254	NA	NA	NA
rs799923	17		A	G	GENO	6/15/53	11/93/150	7.689	2	0.0214
rs799923	17		A	G	TREND	27/121	115/393	1.268	1	0.2602
rs799923	17		A	G	ALLELIC	27/121	115/393	1.305	1	0.2533
rs799923	17		A	G	DOM	21/53	104/150	3.837	1	0.05014
rs799923	17		A	G	REC	6/68	11/243	1.664	1	0.1971
rs4986763	17	BRIP1	T	C	GENO	20/34/19	54/126/58	1.022	2	0.5998
rs4986763	17		T	C	TREND	74/72	234/242	0.1071	1	0.7435
rs4986763	17		T	C	ALLELIC	74/72	234/242	0.104	1	0.7471
rs4986763	17		T	C	DOM	54/19	180/58	0.0824	1	0.7741
rs4986763	17		T	C	REC	20/53	54/184	0.6829	1	0.4086
rs4986764	17		C	T	GENO	20/33/21	61/125/66	0.5819	2	0.7476
rs4986764	17		C	T	TREND	73/75	247/257	0.004447	1	0.9468
rs4986764	17		C	T	ALLELIC	73/75	247/257	0.004582	1	0.946
rs4986764	17		C	T	DOM	53/21	186/66	0.14	1	0.7083
rs4986764	17		C	T	REC	20/54	61/191	0.2437	1	0.6215
rs4986765	17		A	G	GENO	12/35/28	36/120/98	0.1601	2	0.9231
rs4986765	17		A	G	TREND	59/91	192/316	0.1159	1	0.7335
rs4986765	17		A	G	ALLELIC	59/91	192/316	0.1161	1	0.7333
rs4986765	17		A	G	DOM	47/28	156/98	0.03825	1	0.8449
rs4986765	17		A	G	REC	12/63	36/218	0.1551	1	0.6937
rs4988340	17		A	G	GENO	4/35/36	22/110/119	NA	NA	NA
rs4988340	17		A	G	TREND	43/107	154/348	0.2342	1	0.6284
rs4988340	17		A	G	ALLELIC	43/107	154/348	0.2214	1	0.638
rs4988340	17		A	G	DOM	39/36	132/119	NA	NA	NA
rs4988340	17		A	G	REC	4/71	22/229	NA	NA	NA
rs2048718	17		T	C	GENO	10/42/19	45/138/62	0.7029	2	0.7037
rs2048718	17		T	C	TREND	62/80	228/262	0.4277	1	0.5131
rs2048718	17		T	C	ALLELIC	62/80	228/262	0.3649	1	0.5458
rs2048718	17		T	C	DOM	52/19	183/62	0.06109	1	0.8048
rs2048718	17		T	C	REC	10/61	45/200	0.7024	1	0.402
rs25487	19	XRCC1	A	G	GENO	9/29/33	28/112/99	0.8067	2	0.6681
rs25487	19		A	G	TREND	47/95	168/310	0.2035	1	0.6519
rs25487	19		A	G	ALLELIC	47/95	168/310	0.2027	1	0.6526
rs25487	19		A	G	DOM	38/33	140/99	0.5724	1	0.4493
rs25487	19		A	G	REC	9/62	28/211	0.04805	1	0.8265
rs25486	19		G	A	GENO	10/29/33	30/113/103	0.7308	2	0.6939
rs25486	19		G	A	TREND	49/95	173/319	0.06206	1	0.8033
rs25486	19		G	A	ALLELIC	49/95	173/319	0.06314	1	0.8016
rs25486	19		G	A	DOM	39/33	143/103	0.3575	1	0.5499
rs25486	19		G	A	REC	10/62	30/216	0.1453	1	0.7031
rs13181	19	ERCC2	G	T	GENO	11/35/29	39/129/84	0.7364	2	0.692
rs13181	19		G	T	TREND	57/93	207/297	0.4727	1	0.4917
rs13181	19		G	T	ALLELIC	57/93	207/297	0.453	1	0.5009
rs13181	19		G	T	DOM	46/29	168/84	0.727	1	0.3939
rs13181	19		G	T	REC	11/64	39/213	0.02924	1	0.8642
rs1799787	19		T	C	GENO	10/32/33	34/123/96	0.9732	2	0.6147
rs1799787	19		T	C	TREND	52/98	191/315	0.477	1	0.4898
rs1799787	19		T	C	ALLELIC	52/98	191/315	0.4708	1	0.4926
rs1799787	19		T	C	DOM	42/33	157/96	0.889	1	0.3458
rs1799787	19		T	C	REC	10/65	34/219	0.0005533	1	0.9812
rs11615	19	ERCC1	C	T	GENO	9/34/32	33/126/93	0.8132	2	0.6659
rs11615	19		C	T	TREND	52/98	192/312	0.609	1	0.4352
rs11615	19		C	T	ALLELIC	52/98	192/312	0.581	1	0.4459
rs11615	19		C	T	DOM	43/32	159/93	0.8126	1	0.3674
rs11615	19		C	T	REC	9/66	33/219	0.06193	1	0.8035
rs3212948	19		G	C	GENO	9/31/35	31/118/105	0.7239	2	0.6963
rs3212948	19		G	C	TREND	49/101	180/328	0.3898	1	0.5324
rs3212948	19		G	C	ALLELIC	49/101	180/328	0.3906	1	0.532
rs3212948	19		G	C	DOM	40/35	149/105	0.6724	1	0.4122
rs3212948	19		G	C	REC	9/66	31/223	0.002272	1	0.962
rs13436	19	LIG1	C	G	GENO	17/33/23	50/112/83	0.3194	2	0.8524
rs13436	19		C	G	TREND	67/79	212/278	0.2931	1	0.5883
rs13436	19		C	G	ALLELIC	67/79	212/278	0.3148	1	0.5748
rs13436	19		C	G	DOM	50/23	162/83	0.1422	1	0.7061
rs13436	19		C	G	REC	17/56	50/195	0.2804	1	0.5964
rs3729512	19		A	G	GENO	01/09/64	5/43/205	NA	NA	NA
rs3729512	19		A	G	TREND	11/137	53/453	1.092	1	0.2961
rs3729512	19		A	G	ALLELIC	11/137	53/453	1.2	1	0.2733
rs3729512	19		A	G	DOM	10/64	48/205	NA	NA	NA
rs3729512	19		A	G	REC	1/73	5/248	NA	NA	NA
rs156641	19		A	G	GENO	15/33/26	39/111/95	0.8408	2	0.6568
rs156641	19		A	G	TREND	63/85	189/301	0.7196	1	0.3963
rs156641	19		A	G	ALLELIC	63/85	189/301	0.7596	1	0.3835
rs156641	19		A	G	DOM	48/26	150/95	0.3199	1	0.5717
rs156641	19		A	G	REC	15/59	39/206	0.7654	1	0.3816
rs20580	19		A	C	GENO	19/40/16	62/121/70	1.259	2	0.5329
rs20580	19		A	C	TREND	78/72	245/261	0.5831	1	0.4451
rs20580	19		A	C	ALLELIC	78/72	245/261	0.5936	1	0.441
rs20580	19		A	C	DOM	59/16	183/70	1.2	1	0.2733
rs20580	19		A	C	REC	19/56	62/191	0.0213	1	0.884
rs20579	19		T	C	GENO	01/10/61	7/46/195	NA	NA	NA
rs20579	19		T	C	TREND	12/132	60/436	1.409	1	0.2352
rs20579	19		T	C	ALLELIC	12/132	60/436	1.583	1	0.2083
rs20579	19		T	C	DOM	11/61	53/195	NA	NA	NA
rs20579	19		T	C	REC	1/71	7/241	NA	NA	NA
rs1726787	19	POLD1	C	T	GENO	02/07/63	0/24/218	NA	NA	NA
rs1726787	19		C	T	TREND	11/133	24/460	1.426	1	0.2323
rs1726787	19		C	T	ALLELIC	11/133	24/460	1.515	1	0.2184
rs1726787	19		C	T	DOM	9/63	24/218	NA	NA	NA
rs1726787	19		C	T	REC	2/70	0/242	NA	NA	NA
rs17352	20	PCNA	C	A	GENO	2/17/56	1/40/212	NA	NA	NA
rs17352	20		C	A	TREND	21/129	42/464	4.333	1	0.03737
rs17352	20		C	A	ALLELIC	21/129	42/464	4.33	1	0.03746
rs17352	20		C	A	DOM	19/56	41/212	NA	NA	NA
rs17352	20		C	A	REC	2/73	1/252	NA	NA	NA
rs17349	20		T	C	GENO	2/17/56	1/40/213	NA	NA	NA
rs17349	20		T	C	TREND	21/129	42/466	4.398	1	0.03599
rs17349	20		T	C	ALLELIC	21/129	42/466	4.395	1	0.03604
rs17349	20		T	C	DOM	19/56	41/213	NA	NA	NA
rs17349	20		T	C	REC	2/73	1/253	NA	NA	NA
rs25406	20		T	C	GENO	12/36/27	39/117/96	0.1081	2	0.9474
rs25406	20		T	C	TREND	60/90	195/309	0.08198	1	0.7746
rs25406	20		T	C	ALLELIC	60/90	195/309	0.08333	1	0.7728
rs25406	20		T	C	DOM	48/27	156/96	0.1081	1	0.7423
rs25406	20		T	C	REC	12/63	39/213	0.01205	1	0.9126
